# Supplementary material for: A global assembly of adult female mosquito mark-release-recapture data to inform the control of mosquito-borne pathogens
Source: Parasit Vectors. 2014 Jun 19;7:276. doi: 10.1186/1756-3305-7-276 (PMC4067626; doi:10.1186/1756-3305-7-276)
Supplement: Additional file 3 — Compressed folder containing the raw MMRR data as three separate *.csv files. [file 1756-3305-7-276-S3.zip]

Archive with 7 entries (6 files):
- MMRRdata_distance.csv
- __MACOSX/
- __MACOSX/._MMRRdata_distance.csv
- MMRRdata_main.csv
- __MACOSX/._MMRRdata_main.csv
- MMRRdata_time.csv
- __MACOSX/._MMRRdata_time.csv
